# Supplementary material for: Immunohistochemical Expression of Novel Therapeutic Targets in Squamous Cell Carcinoma of the Bladder
Source: Oncol Res. 2026 Jul 16;34(8):14. doi: 10.32604/or.2026.078954 (PMC13397361; doi:10.32604/or.2026.078954)
Supplement: Supplementary file 1 [file OncolRes-34-78954-s001.zip]

Archive with 1 entries (1 files):
- TSP_OR_78954-s001.docx
